# Supplementary material for: Structural Characterization of DDX23 5′ UTR Regulatory Elements and Their Targeting by LNA-Modified Antisense Oligonucleotides
Source: Int J Mol Sci. 2025 Nov 14;26(22):11047. doi: 10.3390/ijms262211047 (PMC12652805; doi:10.3390/ijms262211047)
Supplement: Supplementary file 1 [file ijms-26-11047-s001.zip]

Archive with 1 entries (1 files):
- ijms-3943294-supplementary.pdf
